# Supplementary material for: C1431T Variant of PPARγ Is Associated with Preeclampsia in Pregnant Women
Source: Life (Basel). 2021 Oct 7;11(10):1052. doi: 10.3390/life11101052 (PMC8540421; doi:10.3390/life11101052)
Supplement: Supplementary file 1 [file life-11-01052-s001.zip]

Archive with 1 entries (1 files):
- life-1360167-supplementary.pdf
